# Supplementary material for: Chemical inhibition of stomatal differentiation by perturbation of the master-regulatory bHLH heterodimer via an ACT-Like domain
Source: Nat Commun. 2024 Oct 23;15:8996. doi: 10.1038/s41467-024-53214-4 (PMC11500415; doi:10.1038/s41467-024-53214-4)
Supplement: Supplementary file 7 — Source Data [file 41467_2024_53214_MOESM7_ESM.xlsx]

## Sheet: Fig.1e
Figure 1. Stomidazolone is a potent chemical for meristemoid arrest
(e) Stomidazolone treatment reduces the numbers of stomata but increases that of meristemoids.
		0 uM					20 uM					50 uM					100 uM
		total	stomata	meristemoid			total	stomata	meristemoid			total	stomata	meristemoid			total	stomata	meristemoid
	1	166	161	5		1	154	132	22		1	100	66	34		1	112	76	37
	2	161	161	0		2	144	127	17		2	115	66	49		2	95	59	37
	3	159	146	12		3	124	115	10		3	110	59	51		3	122	54	68
	4	129	124	5		4	156	115	41		4	166	73	93		4	120	44	76
	5	163	161	2		5	173	141	32		5	149	56	93		5	85	39	46
	6	159	144	15		6	163	144	20		6	124	59	66		6	120	59	61
	7	241	229	12		7	168	132	37		7	132	46	85		7	71	34	37
	8	212	200	12		8	107	88	20		8	146	112	34		8	85	39	46
	mean	173.75	165.75	7.875		mean	148.625	124.25	24.875		mean	130.25	67.125	63.125		mean	101.25	50.5	51
	SD	33.0936	31.3199	5.1826		SD	21.2717	16.8949	9.98045		SD	20.8492	18.5502	23.2241		SD	18.478	13.1624	14.3701
	One-way ANOVA
	Total
		diff	lwr	upr	p adj
	20 uM -0 uM	-25.125	-60.3011	10.0511	0.230884
	50uM - 0 uM	-43.5	-78.6761	-8.32393	0.011002
	100 uM - 0 uM	-72.5	-107.676	-37.3239	2.85e-05
	50 uM- 20 uM	-18.375	-53.5511	16.8011	0.49414
	100 uM - 20 uM	-47.375	-82.5511	-12.1989	0.0051725
	100 uM - 50 uM	-29	-64.1761	6.17607	0.134361
	Stomata
		diff	lwr	upr	p adj
	20 uM -0 uM	-41.5	-72.3186	-10.6814	0.00518
	50uM - 0 uM	-98.625	-129.444	-67.8064	0
	100 uM - 0 uM	-115.25	-146.069	-84.4314	0
	50 uM- 20 uM	-57.125	-87.9436	-26.3064	0.0001317
	100 uM - 20 uM	-73.75	-104.569	-42.9314	2.5e-06
	100 uM - 50 uM	-16.625	-47.4436	14.1936	0.466663
	Meristemoids
		diff	lwr	upr	p adj
	20 uM -0 uM	17	-4.55203	38.552	0.161266
	50uM - 0 uM	55.25	33.698	76.802	8e-07
	100 uM - 0 uM	43.125	21.573	64.677	4.44e-05
	50 uM- 20 uM	38.25	16.698	59.802	0.0002355
	100 uM - 20 uM	26.125	4.57297	47.677	0.0129614
	100 uM - 50 uM	-12.125	-33.677	9.42703	0.430354

## Sheet: Fig.2c
Figure 2. Identification of biologically inactive Stomidazlone analogs
(c) Quantitative analysis. Number of stomata per 1 mm2 of cotyledon abaxial epidermis from seedlings grown in the presence of mock or 50 μM Stomidazolone and its derivatives.
	Two-tailed Student's T test
		mock	Stomidazolone	AYSJ1059	AYSJ1061
		187	129	192	173
		204	112	182	255
		190	70	199	236
		209	117	175	173
		156	70	202	160
		187	109	209	190
		197	90	187	148
		224	124	245	192
	T test		7.09318e-07	0.663776	0.823659

## Sheet: Fig.3cd
Figure 3. spch and mute, but not fama, are epistatic to Stomidazolone
(c, d) Quantitative analysis of meristemoids density per 1 mm2 (c) and fama tumors (d) of cotyledon abaxial epidermis from seedlings grown in the presence of 0 (mock) and 50 μM Stomidazolone.
(c)												(d)
Two-tailed Student's T test			Two-tailed Student's T test			Two-tailed Student's T test			Two-tailed Student's T test			Two-tailed Student's T test
WT			spch			mute			fama			fama
plant	meristemoid		plant	meristemoid		plant	meristemoid		plant	meristemoid		plant	fama tumor
mock	7		mock	0		mock	326		mock	34		mock	92
mock	5		mock	0		mock	433		mock	12		mock	95
mock	5		mock	0		mock	202		mock	27		mock	75
mock	10		mock	0		mock	379		mock	44		mock	80
mock	2		mock	0		mock	459		mock	32		mock	80
mock	7		mock	0		mock	282		mock	29		mock	63
mock	10		mock	0		mock	134		mock	39		mock	78
mock	0		mock	0		mock	316		mock	22		mock	63
Stomidazolone	17		Stomidazolone	0		Stomidazolone	296		Stomidazolone	58		Stomidazolone	39
Stomidazolone	12		Stomidazolone	0		Stomidazolone	243		Stomidazolone	53		Stomidazolone	24
Stomidazolone	22		Stomidazolone	0		Stomidazolone	204		Stomidazolone	46		Stomidazolone	51
Stomidazolone	7		Stomidazolone	0		Stomidazolone	289		Stomidazolone	63		Stomidazolone	73
Stomidazolone	7		Stomidazolone	0		Stomidazolone	350		Stomidazolone	46		Stomidazolone	39
Stomidazolone	27		Stomidazolone	0		Stomidazolone	267		Stomidazolone	41		Stomidazolone	41
Stomidazolone	7		Stomidazolone	0		Stomidazolone	267		Stomidazolone	24		Stomidazolone	90
Stomidazolone	34		Stomidazolone	0		Stomidazolone	187		Stomidazolone	32		Stomidazolone	85
T test	0.00520242		T test	1		T test	0.143706		T test	0.0180854		T test	0.0300712

## Sheet: Fig.4
Figure 4. Stomidazolone is a potent inhibitor of cell-state transition at the MUTE-step
(b, d, f, h, j) Quantitative analysis of stomatal (s; green), meristemoid (m; cyan), and stomata+meristemoid (t; gray) density per mm2 of cotyledon abaxial epidermis from seedlings grown in the presence of 0 (mock) and 50 μM Stomidazolone (Stomid).
(k) Number of meristemods, data replotted from other panels.
(m, o) Effects of Stomidazolone on the epidermis of hdg2 (hdg2-2: m) and hdg2 atml1 (hdg2-2 atml1-3: o).
	Two-tailed Student's T test					Two-tailed Student's T test					Two-tailed Student's T test					Two-tailed Student's T test					Two-tailed Student's T test
	(b) WT					(d) er					(f) er erl1					(h) er erl2					(j) er erl1 erl2
		Total	Stomata	Meristemoid			Total	Stomata	Meristemoid			Total	Stomata	Meristemoid			Total	Stomata	Meristemoid			Total	Stomata	Meristemoid
	mock	160	160	0		mock	262	255	7		mock	365	330	34		mock	503	479	24		mock	554	554	0
	mock	255	255	0		mock	301	279	22		mock	296	272	24		mock	430	399	32		mock	809	809	0
	mock	170	165	5		mock	233	199	34		mock	275	250	24		mock	520	491	29		mock	885	885	0
	mock	197	192	5		mock	355	313	41		mock	299	267	32		mock	513	486	27		mock	518	518	0
	mock	241	236	5		mock	338	304	34		mock	209	182	27		mock	479	437	41		mock	525	525	0
	mock	202	199	2		mock	328	309	19		mock	299	287	12		mock	552	520	32		mock	719	719	0
	mock	158	156	2		mock	335	304	32		mock	338	316	22		mock	416	394	22		mock	945	945	0
	mock	231	228	2		mock	338	282	56		mock	228	204	24		mock	515	488	27		mock	605	605	0
	Stomidazolone	104	90	15		Stomidazolone	224	109	114		Stomidazolone	382	250	131		Stomidazolone	333	211	122		Stomidazolone	598	598	0
	Stomidazolone	136	117	19		Stomidazolone	160	68	92		Stomidazolone	272	194	78		Stomidazolone	379	187	192		Stomidazolone	829	829	0
	Stomidazolone	119	102	17		Stomidazolone	216	83	134		Stomidazolone	360	272	87		Stomidazolone	226	129	97		Stomidazolone	870	870	0
	Stomidazolone	102	90	12		Stomidazolone	231	143	87		Stomidazolone	323	241	83		Stomidazolone	318	202	117		Stomidazolone	795	795	0
	Stomidazolone	87	75	12		Stomidazolone	226	148	78		Stomidazolone	292	204	87		Stomidazolone	250	124	126		Stomidazolone	450	450	0
	Stomidazolone	124	107	17		Stomidazolone	318	238	80		Stomidazolone	347	275	73		Stomidazolone	326	156	170		Stomidazolone	928	928	0
	Stomidazolone	168	148	19		Stomidazolone	236	170	66		Stomidazolone	369	292	78		Stomidazolone	136	70	66		Stomidazolone	877	877	0
	Stomidazolone	158	148	10		Stomidazolone	136	80	56		Stomidazolone	323	279	44		Stomidazolone	221	104	117		Stomidazolone	608	608	0
	T test	0.000383062	8.38127e-05	4.87011e-07		T test	0.0019674	2.2827e-05	6.92736e-05		T test	0.0685503	0.575977	1.24001e-05		T test	1.02811e-05	3.16107e-09	7.98006e-06		T test	0.570212	0.570212	1
	Two-tailed Student's T test
	(k) meristemoids
		WT	er	er erl1	er erl2	er erl1 erl2
	mock	0	7	34	24	0
	mock	0	22	24	32	0
	mock	5	34	24	29	0
	mock	5	41	32	27	0
	mock	5	34	27	41	0
	mock	2	19	12	32	0
	mock	2	32	22	22	0
	mock	2	56	24	27	0
	Stomidazolone	15	114	131	122	0
	Stomidazolone	19	92	78	192	0
	Stomidazolone	17	134	87	97	0
	Stomidazolone	12	87	83	117	0
	Stomidazolone	12	78	87	126	0
	Stomidazolone	17	80	73	170	0
	Stomidazolone	19	66	78	66	0
	Stomidazolone	10	56	44	117	0
	T test	4.87011e-07	6.92736e-05	1.24001e-05	7.98006e-06	1
	Two-tailed Student's T test					Two-tailed Student's T test
	(m) hdg2					(o) hdg2 atml1
	plant	Total	Stomata	Meristemoid			Total	Stomata	Meristemoid
	mock	127	120	7		mock	124	100	24
	mock	151	137	15		mock	122	109	12
	mock	183	176	7		mock	180	107	73
	mock	154	141	12		mock	175	151	24
	mock	137	124	12		mock	173	148	24
	mock	195	193	2		mock	168	126	41
	mock	166	154	12		mock	95	75	19
	mock	180	171	10		mock	141	107	34
	Stomidazolone	149	117	32		Stomidazolone	92	27	66
	Stomidazolone	112	98	15		Stomidazolone	141	49	92
	Stomidazolone	171	149	22		Stomidazolone	156	44	112
	Stomidazolone	171	146	24		Stomidazolone	153	87	66
	Stomidazolone	93	78	15		Stomidazolone	112	70	41
	Stomidazolone	137	124	12		Stomidazolone	136	66	70
	Stomidazolone	107	68	39		Stomidazolone	109	49	61
	Stomidazolone	141	122	20		Stomidazolone	124	44	80
	T test	0.0650126	0.0136502	0.00303775		T test	0.178055	8.39648e-05	0.000952907

## Sheet: Fig.5
Figure 5. SCRM activity dictates in vivo potency and selectivity of Stomidazolone
(b, d, f, h, j) Stomatal index (SI, %) for Mock- or Stomidazolone-treated (Stomid) WT (b), scrm (d), scrm2-1 (f), scrm scrm2-1 (h), and scrm-D (j). n=8. Student's T-test was performed for pairwise comparison.
(l, n, p) Stomatal and small cell (SC) index (%) for Mock- or Stomidazolone-treated (Stomid) WT (h), scrm-D_S343 (j) and scrm_D_S423 (l). n=8. Student's T-test was performed for pairwise comparisons.
	Two-tailed Student's T test			Two-tailed Student's T test			Two-tailed Student's T test			Two-tailed Student's T test			Two-tailed Student's T test
	(b) WT			(d) ice1-2			(f) scrm2-1			(h) scrm scrm2-1			(j) scrm-D
	WT	SI (%)		ice1-2	SI (%)		scrm2-1	SI (%)		scrm scrm2-1	SI (%)		scrm-D	SI (%)
	mock	25.8359		mock	80		mock	32.8638		mock	0		mock	100
	mock	35.8268		mock	27		mock	35.3982		mock	0		mock	98
	mock	32.0557		mock	41		mock	35.2		mock	0		mock	100
	mock	35.4167		mock	7		mock	33.5106		mock	0		mock	99
	mock	37.7778		mock	17		mock	31.4607		mock	0		mock	100
	mock	35.814		mock	34		mock	32.5758		mock	0		mock	99
	mock	32.4427		mock	34		mock	29.2776		mock	0		mock	100
	mock	37.0656		mock	20		mock	34.3434		Stomidazolone	0		mock	100
	Stomidazolone	18.4783		Stomidazolone	39		Stomidazolone	25.2336		Stomidazolone	0		Stomidazolone	100
	Stomidazolone	17.6955		Stomidazolone	29		Stomidazolone	23.4742		Stomidazolone	0		Stomidazolone	100
	Stomidazolone	10.7143		Stomidazolone	10		Stomidazolone	22.3958		Stomidazolone	0		Stomidazolone	100
	Stomidazolone	17.8571		Stomidazolone	0		Stomidazolone	17.9775		Stomidazolone	0		Stomidazolone	99
	Stomidazolone	9.43396		Stomidazolone	0		Stomidazolone	26.9565		Stomidazolone	0		Stomidazolone	98
	Stomidazolone	26.1538		Stomidazolone	0		Stomidazolone	24.1379		Stomidazolone	0		Stomidazolone	99
	Stomidazolone	25.4808		Stomidazolone	0		Stomidazolone	26.738					Stomidazolone	99
	Stomidazolone	14.9533		Stomidazolone	7		Stomidazolone	15.5					Stomidazolone	99
	T test	1.49726e-05		T test	0.0365854		T test	1.79899e-05		T test	1		T test	0.505673
										n=7
	Two-tailed Student's T test				Two-tailed Student's T test				Two-tailed Student's T test
	(i) WT				(n) scrm-D_S343				(p) scrm-D_S423
		SI (%)	small cells index (%)			SI (%)	small cells index (%)			SI (%)	small cells index (%)
	mock	15.1335	15.4303		mock	16.5414	27.0677		mock	7.64526	33.6391
	mock	17.7778	15.2381		mock	16.0458	36.1032		mock	8.29493	10.1382
	mock	20.5479	11.6438		mock	21.4583	45.625		mock	7.53968	28.5714
	mock	15.2439	23.4756		mock	17.3502	34.7003		mock	7.7821	21.0117
	mock	19.4915	9.32203		mock	22.2222	32.1637		mock	5.69106	28.4553
	mock	15.7191	12.709		mock	19.3182	35.2273		mock	6.55172	27.5862
	mock	19.6296	8.14815		mock	22.3796	32.5779		mock	6.05187	36.0231
	mock	21.5385	8.46154		mock	16.2304	36.3874		mock	6.23229	32.0113
	Stomidazolone	4.9505	23.1023		Stomidazolone	10.3352	31.8436		Stomidazolone	0.706714	33.5689
	Stomidazolone	9.77444	22.1805		Stomidazolone	14.9028	53.1317		Stomidazolone	1.18694	38.5757
	Stomidazolone	11.8812	17.4917		Stomidazolone	8.05369	60.4027		Stomidazolone	0	30.2239
	Stomidazolone	15.0862	9.48276		Stomidazolone	11.8712	54.1247		Stomidazolone	0	42.7692
	Stomidazolone	12.7796	23.0032		Stomidazolone	12.8141	50.7538		Stomidazolone	1.44509	46.8208
	Stomidazolone	13.2616	19.3548		Stomidazolone	12.4722	47.6615		Stomidazolone	3.01724	29.3103
	Stomidazolone	11.5556	22.2222		Stomidazolone	9.62567	36.0963		Stomidazolone	0	13.2296
	Stomidazolone	11.4286	24.2857		Stomidazolone	12.069	54.0948		Stomidazolone	1.40845	33.8028
	T test	0.000239594	0.012624		T test	3.02245e-05	0.00382114		T test	9.04542e-09	0.191858

## Sheet: Fig.6b
Figure 6. Stomidazolone primarily disrupts SCRM-MUTE heterodimers through direct binding
(b) Quantitative α-galactosidase assays. Yeasts expressing control and pairs of stomatal bHLH proteins were cultured in 0, 10, 50, and 100 μM Stomidazolone and enzyme assays were performed.
yeast	compound	a-galactosidase [milliunits /(ml x cell)]	a-galactosidase [milliunits /(ml x cell)]		ANOVA
DB+SCRM #1	DMSO	0.445873	0.445873		DB-SCRM
DB+SCRM #2	DMSO	0.33502	0.33502			diff	lwr	upr	p
DB+SCRM #3	DMSO	0.527293	0.527293		10 uM-0 uM	-0.03	-0.544761	0.484761	0.997499
DB+SCRM #1	10 µM AYSJ929	0.315006	0.315006		50 uM-10 uM	-0.06	-0.574761	0.454761	0.981022
DB+SCRM #2	10 µM AYSJ929	0.719036	0.719036		100 uM-0 uM	0.153333	-0.361428	0.668095	0.77805
DB+SCRM #3	10 µM AYSJ929	0.190688	0.190688		50-uM-10 uM	-0.03	-0.544761	0.484761	0.997499
DB+SCRM #1	50 µM AYSJ929	0.163447	0.163447		100 uM-10 uM	0.183333	-0.331428	0.698095	0.676922
DB+SCRM #2	50 µM AYSJ929	0.466451	0.466451		50 uM-10 uM	0.213333	-0.301428	0.728095	0.572693
DB+SCRM #3	50 µM AYSJ929	0.512439	0.512439
DB+SCRM #1	100 µM AYSJ929	0.458227	0.458227
DB+SCRM #2	100 µM AYSJ929	0.797877	0.797877		MUTE-AD
DB+SCRM #3	100 µM AYSJ929	0.521249	0.521249			diff	lwr	upr	p
MUTE+AD #1	DMSO	0.270708	0.270708		10 uM-0 uM	0.00333333	-0.371872	0.378539	0.999991
MUTE+AD #2	DMSO	0.47374	0.47374		50 uM-10 uM	-0.153333	-0.528539	0.221872	0.582912
MUTE+AD #3	DMSO	0.489021	0.489021		100 uM-0 uM	-0.03	-0.405205	0.345205	0.993642
MUTE+AD #1	10 µM AYSJ929	0.243529	0.243529		50-uM-10 uM	-0.156667	-0.531872	0.218539	0.567188
MUTE+AD #2	10 µM AYSJ929	0.602371	0.602371		100 uM-10 uM	-0.0333333	-0.408539	0.341872	0.991346
MUTE+AD #3	10 µM AYSJ929	0.397631	0.397631		50 uM-10 uM	0.123333	-0.251872	0.498539	0.72547
MUTE+AD #1	50 µM AYSJ929	0.215796	0.215796
MUTE+AD #2	50 µM AYSJ929	0.363106	0.363106
MUTE+AD #3	50 µM AYSJ929	0.190688	0.190688		SPCH-SCRM
MUTE+AD #1	100 µM AYSJ929	0.201457	0.201457			diff	lwr	upr	p
MUTE+AD #2	100 µM AYSJ929	0.51976	0.51976		10 uM-0 uM	-1.54667	-2.2871	-0.80623	0.0007019
MUTE+AD #3	100 µM AYSJ929	0.416761	0.416761		50 uM-10 uM	-1.72333	-2.46377	-0.982896	0.0003321
SPCH∆N+SCRM #2	DMSO	5.85363	7.53628		100 uM-0 uM	-1.71333	-2.45377	-0.972896	0.0003459
SPCH∆N+SCRM #3	DMSO	6.27214	6.92403		50-uM-10 uM	-0.176667	-0.917104	0.56377	0.868311
SPCH∆N+SCRM #1	DMSO	7.53628	6.85087		100 uM-10 uM	-0.166667	-0.907104	0.57377	0.88613
SPCH∆N+SCRM #2	10 µM AYSJ929	5.51454	5.51454		50 uM-10 uM	0.01	-0.730437	0.750437	0.999968
SPCH∆N+SCRM #3	10 µM AYSJ929	5.68749	5.68749
SPCH∆N+SCRM #1	10 µM AYSJ929	5.47314	5.47314
SPCH∆N+SCRM #2	50 µM AYSJ929	5.01712	5.01712		MUTE-SCRM
SPCH∆N+SCRM #3	50 µM AYSJ929	5.48751	5.48751			diff	lwr	upr	p
SPCH∆N+SCRM #1	50 µM AYSJ929	5.62539	5.62539		10 uM-0 uM	-1.02667	-3.12268	1.06935	0.445356
SPCH∆N+SCRM #1	100 µM AYSJ929	5.41934	5.41934		50 uM-10 uM	-2.49	-4.58601	-0.393988	0.021695
SPCH∆N+SCRM #2	100 µM AYSJ929	5.61598	5.61598		100 uM-0 uM	-2.99333	-5.08935	-0.897321	0.0078697
SPCH∆N+SCRM #3	100 µM AYSJ929	5.12909	5.12909		50-uM-10 uM	-1.46333	-3.55935	0.632679	0.193246
MUTE+SCRM #1	DMSO	7.42576	7.42576		100 uM-10 uM	-1.96667	-4.06268	0.129346	0.0660708
MUTE+SCRM #1	DMSO	8.25075	8.25075		50 uM-10 uM	-0.503333	-2.59935	1.59268	0.866204
MUTE+SCRM #2	DMSO	7.82505	7.82505
MUTE+SCRM #1	10 µM AYSJ929	6.10555	6.10555
MUTE+SCRM #1	10 µM AYSJ929	7.56879	7.56879		FAMA-SCRM
MUTE+SCRM #2	10 µM AYSJ929	6.74801	6.74801			diff	lwr	upr	p
MUTE+SCRM #1	50 µM AYSJ929	4.45754	4.45754		10 uM-0 uM	-3.97333	-6.32886	-1.61781	0.0028627
MUTE+SCRM #1	50 µM AYSJ929	5.22716	5.22716		50 uM-10 uM	-5.72667	-8.08219	-3.37114	0.0002441
MUTE+SCRM #2	50 µM AYSJ929	6.3485	6.3485		100 uM-0 uM	-7.19	-9.54552	-4.83447	4.68e-05
MUTE+SCRM #1	100 µM AYSJ929	5.39506	5.39506		50-uM-10 uM	-1.75333	-4.10886	0.602192	0.15791
MUTE+SCRM #1	100 µM AYSJ929	3.71435	3.71435		100 uM-10 uM	-3.21667	-5.57219	-0.861141	0.0101791
MUTE+SCRM #2	100 µM AYSJ929	5.42427	5.42427		50 uM-10 uM	-1.46333	-3.81886	0.892192	0.267688
FAMA∆N+SCRM #1	DMSO	12.8549	12.8549
FAMA∆N+SCRM #2	DMSO	11.1198	11.1198
FAMA∆N+SCRM #3	DMSO	13.389	13.389
FAMA∆N+SCRM #1	10 µM AYSJ929	9.32411	9.32411
FAMA∆N+SCRM #2	10 µM AYSJ929	7.38469	7.38469
FAMA∆N+SCRM #3	10 µM AYSJ929	8.73597	8.73597
FAMA∆N+SCRM #1	50 µM AYSJ929	7.59693	7.59693
FAMA∆N+SCRM #2	50 µM AYSJ929	6.41284	6.41284
FAMA∆N+SCRM #3	50 µM AYSJ929	6.1651	6.1651
FAMA∆N+SCRM #1	100 µM AYSJ929	5.71827	5.71827
FAMA∆N+SCRM #2	100 µM AYSJ929	5.35696	5.35696
FAMA∆N+SCRM #3	100 µM AYSJ929	4.71018	4.71018

## Sheet: Fig.6d
Figure 6. Stomidazolone primarily disrupts SCRM-MUTE heterodimers through direct binding
6d. BiFC assay testing STOMID interacts with MUTE
ctrl-empty+SCRM	mScarlet	132.748	116.608	55.642	32.648	164.325	45.629
	YFP	0.109	0.45	0.004	0	0	0
	YFP/mScarlet	0.000821105	0.00385908	7.18881e-05	0	0	0
ctrl-SPCH+SCRM	mScarlet	187.397	113.008	232.956	84.023	130.596	136.581
	YFP	183.067	111.5	224.506	81.1	131.588	131.966
	YFP/mScarlet	0.976894	0.986656	0.963727	0.965212	1.0076	0.966211
ctrl-MUTE+SCRM	mScarlet	230.484	136.698	205.67	127.481	51.198	174.055
	YFP	197.244	111.892	202.921	121.677	50.716	172.576
	YFP/mScarlet	0.855782	0.818534	0.986634	0.954472	0.990586	0.991503
ctrl-FAMA+SCRM	mScarlet	186.863	188.47	105.193	98.768	222.636	132.278
	YFP	173.248	172.902	110.988	91.41	214.57	132.246
	YFP/mScarlet	0.927139	0.917398	1.05509	0.925502	0.96377	0.999758
STOMI-empty+SCRM	mScarlet	104.805	37.637	55.755	32.234	159.765	43.034
	YFP	0.095	0.409	0	0.026	0.0005598	0.042
	YFP/mScarlet	0.000906445	0.010867	0	0.000806602	3.5039e-06	0.000975972
STOMI-SPCH+SCRM	mScarlet	36.031	235.498	75.919	70.723	231.024	153.918
	YFP	42.813	234.339	61.532	61.417	224.742	142.963
	YFP/mScarlet	0.810495	0.868416	0.972808	0.928826	0.972808	0.928826
STOMI-MUTE+SCRM	mScarlet	45.576	182.295	179.515	55.282	40.598	43.561
	YFP	11.64	3.104	3.249	11.738	9.681	6.858
	YFP/mScarlet	0.255398	0.0170273	0.0180988	0.21233	0.23846	0.157434
STOMI-FAMA+SCRM	mScarlet	191.252	51.452	208.697	65.781	129.694	62.052
	YFP	186.917	54.749	197.322	78.346	117.223	50.688
	YFP/mScarlet	0.977334	1.06408	0.945495	1.19101	0.903843	0.816863

## Sheet: Fig.6e
Fig 6e
SCRM and MUTE rep-1
Sensor Location	Sensor Type	Replicate Group	Baseline Loc.	Assoc. (Sample) Loc.	Sample ID	Dissoc. Loc.	Loading Well Location	Loading Sample ID	Cycle	Conc. (nM)	Response	KD (M)	KD Error	kon(1/Ms)	kon Error	kdis(1/s)	kdis Error	RMax	RMax Error	kobs(1/s)	Req/Rmax(%)	Full X^2	Full R^2
A1	Anti-GST	N/A	A1	A3	MUTE	A1	A2	GST-SCRM	1	100	0.5423	6.08909e-09	5.632e-11	24470	78.72	0.000149	3.0704e-06	0.5951	0.0051	0.0157	98	0.0623	0.998
B1	Anti-GST	N/A	B1	B3	MUTE	B1	B2	GST-SCRM	1	50	0.5212	6.03377e-09	3.68e-11	24280	44.4	0.0001465	3.704e-06	0.5512	0.0915	0.00824	94.8	0.0634	0.9981
C1	Anti-GST	N/A	C1	C3	MUTE	C1	C2	GST-SCRM	1	25	0.4845	6.11995e-10	1.233e-10	24510	300	1.5e-05	6.675e-06	0.5151	0.006	0.00467	89	0.0371	0.9987
D1	Anti-GST	N/A	D1	D3	MUTE	D1	D2	GST-SCRM	1	12.5	0.3645	6.05209e-09	1.013e-10	24380	70	0.00014755	6.369e-06	0.39454	0.087	0.00554	91.4	0.0137	0.9994
E1	Anti-GST	N/A	E1	E3	MUTE	E1	E2	GST-SCRM	1	6.25	0.2376	6.07611e-09	9.446e-11	24070	510	0.000146252	5.887e-06	0.2551	0.012	0.0049	93.8	0.0019	0.9999
F1	Anti-GST	N/A	F1	F3	MUTE	F1	F2	GST-SCRM	1	3.125	0.1312	6.2079e-09	2.48e-10	24050	189	0.0001493	9.407e-06	0.1392	0.0211	0.00377	97	0.0005	0.9999
H1	Anti-GST	N/A	H1	H3	MUTE	H1	H2	GST-SCRM	1	1.61	0.09087	5.82601e-09	3.48e-11	24116	177	0.0001405	0.005037	0.0981	0.0081	8.65e+119	100	0.0022	0
SCRM and MUTE rep-2
Sensor Location	Sensor Type	Replicate Group	Baseline Loc.	Assoc. (Sample) Loc.	Sample ID	Dissoc. Loc.	Loading Well Location	Loading Sample ID	Cycle	Conc. (nM)	Response	KD (M)	KD Error	kon(1/Ms)	kon Error	kdis(1/s)	kdis Error	RMax	RMax Error	kobs(1/s)	Req/Rmax(%)	Full X^2	Full R^2
A1	Anti-GST	N/A	A1	A5	MUTE	A1	A2	GST-SCRM	1	100	0.5712	6.14571e-09	5.632e-11	24570	67.72	0.000151	2.3704e-06	0.6051	0.0051	0.007013	94.4	0.0772	0.9989
B1	Anti-GST	N/A	B1	B5	MUTE	B1	B2	GST-SCRM	1	50	0.5521	6.14144e-09	3.68e-11	24180	49.4	0.0001485	4.904e-06	0.54512	0.0915	0.004282	90.1	0.0636	0.9994
C1	Anti-GST	N/A	C1	C5	MUTE	C1	C2	GST-SCRM	1	25	0.432	5.79355e-09	1.233e-10	24510	37	1.42e-05	4.475e-06	0.5211	0.006	0.003201	90.8	0.0085	0.9999
D1	Anti-GST	N/A	D1	D5	MUTE	D1	D2	GST-SCRM	1	12.5	0.3332	5.7295e-09	1.013e-10	24880	110	0.00014255	3.8369e-06	0.41054	0.087	0.002777	96.7	0.0013	1
E1	Anti-GST	N/A	E1	E5	MUTE	E1	E2	GST-SCRM	1	6.25	0.2565	6.10845e-09	9.446e-11	24270	230	0.000148252	7.687e-06	0.2451	0.012	0.002714	99.3	0.0006	0.9999
F1	Anti-GST	N/A	F1	F5	MUTE	F1	F2	GST-SCRM	1	3.125	0.1712	6.09035e-09	2.48e-10	24350	165	0.0001483	6.507e-06	0.1298	0.0211	0.003599	100	0.0009	0.9998
H1	Anti-GST	N/A	H1	H5	MUTE	H1	H2	GST-SCRM	1	1.61	0.11066	5.90693e-09	3.48e-11	24616	182	0.000145405	4.037e-06	0.0901	0.0081	7.95e+99	100	0.002	0

## Sheet: Fig.6f
Raw data of individual BLI experiments
Fig 6f
SCRM and MUTE+Stomid rep-1
Sensor Location	Sensor Type	Replicate Group	Baseline Loc.	Assoc. (Sample) Loc.	Sample ID	Dissoc. Loc.	Loading Well Location	Loading Sample ID	Cycle	Conc. (nM)	Response	KD (M)	KD Error	kon(1/Ms)	kon Error	kdis(1/s)	kdis Error	RMax	RMax Error	kobs(1/s)	Req/Rmax(%)	Full X^2	Full R^2
A1	Anti-GST	N/A	A1	A3	MUTE+Stomid	A1	A2	GST-SCRM	1	5000	0.3134	7.74164e-07	6.632e-09	11070	102.72	0.00857	9.0704e-05	0.323	0.0051	0.0157	98	0.0623	0.998
B1	Anti-GST	N/A	B1	B3	MUTE+Stomid	B1	B2	GST-SCRM	1	2500	0.2312	7.5e-07	5.68e-09	11480	94.4	0.00861	8.6704e-05	0.2354	0.0915	0.00824	94.8	0.0634	0.9981
C1	Anti-GST	N/A	C1	C3	MUTE+Stomid	C1	C2	GST-SCRM	1	1250	0.1812	7.47176e-07	3.233e-09	11510	289	0.0086	3.45369e-05	0.192	0.006	0.00467	89	0.0371	0.9987
D1	Anti-GST	N/A	D1	D3	MUTE+Stomid	D1	D2	GST-SCRM	1	625	0.1154	7.5742e-08	2.013e-09	113880	705	0.0086255	6.54769e-05	0.121	0.087	0.00554	91.4	0.0137	0.9994
E1	Anti-GST	N/A	E1	E3	MUTE+Stomid	E1	E2	GST-SCRM	1	312.5	0.0687	7.4548e-07	7.446e-09	11570	610	0.0086252	8.76887e-05	0.071	0.012	0.0049	93.8	0.0019	0.9999
F1	Anti-GST	N/A	F1	F3	MUTE+Stomid	F1	F2	GST-SCRM	1	156	0.0603	7.54185e-07	6.48e-09	11350	256	0.00856	6.507e-05	0.061	0.0211	0.00377	97	0.0005	0.9999
H1	Anti-GST	N/A	H1	H3	MUTE+Stomid	H1	H2	GST-SCRM	1	78	0.031	7.43665e-07	1.48e-09	11516	277	0.00856405	5.037e-05	0.033	0.0081	0.005654	100	0.0022	0
SCRM and MUTE+Stomid rep-2
Sensor Location	Sensor Type	Replicate Group	Baseline Loc.	Assoc. (Sample) Loc.	Sample ID	Dissoc. Loc.	Loading Well Location	Loading Sample ID	Cycle	Conc. (nM)	Response	KD (M)	KD Error	kon(1/Ms)	kon Error	kdis(1/s)	kdis Error	RMax	RMax Error	kobs(1/s)	Req/Rmax(%)	Full X^2	Full R^2
A1	Anti-GST	N/A	A1	A5	MUTE+Stomid	A1	A2	GST-SCRM	1	5000	0.2812	7.50349e-07	2.4e-09	11470	78.72	0.0086065	8.0704e-05	0.296	0.0051	0.007013	94.4	0.0772	0.9989
B1	Anti-GST	N/A	B1	B5	MUTE+Stomid	B1	B2	GST-SCRM	1	2500	0.2742	7.39637e-07	7.86e-09	11580	44.4	0.008565	9.704e-05	0.277	0.0915	0.004282	90.1	0.0636	0.9994
C1	Anti-GST	N/A	C1	C5	MUTE+Stomid	C1	C2	GST-SCRM	1	1250	0.2145	7.58311e-07	5.45e-09	11310	300	0.0085765	5.6675e-05	0.223	0.006	0.003201	90.8	0.0085	0.9999
D1	Anti-GST	N/A	D1	D5	MUTE+Stomid	D1	D2	GST-SCRM	1	625	0.1313	7.46995e-07	1.2013e-09	11480	70	0.0085755	7.669e-05	0.134	0.087	0.002777	96.7	0.0013	1
E1	Anti-GST	N/A	E1	E5	MUTE+Stomid	E1	E2	GST-SCRM	1	312.5	0.078	7.55421e-07	4.46e-09	11300	510	0.00853625	6.4587e-05	0.08	0.012	0.002714	99.3	0.0006	0.9999
F1	Anti-GST	N/A	F1	F5	MUTE+Stomid	F1	F2	GST-SCRM	1	156	0.0323	7.5533e-07	3.431e-09	11350	189	0.008573	1.43407e-05	0.034	0.0211	0.003599	100	0.0009	0.9998
H1	Anti-GST	N/A	H1	H5	MUTE+Stomid	H1	H2	GST-SCRM	1	78	0.0213	7.47552e-07	2.395e-09	11416	177	0.00853405	8.057e-05	0.0224	0.0081	0.00059	100	0.002	0

## Sheet: Fig.6g
Fig 6g
MUTE and Stomid rep-1
Sensor Location	Sensor Type	Replicate Group	Baseline Loc.	Assoc. (Sample) Loc.	Sample ID	Dissoc. Loc.	Loading Well Location	Loading Sample ID	Cycle	Conc. (mM)	Response	KD (M)	KD Error	kon(1/Ms)	kon Error	kdis(1/s)	kdis Error	RMax	RMax Error	kobs(1/s)	Req/Rmax(%)	Full X^2	Full R^2
A1	Anti-GST	N/A	A1	A3	Stomid	A1	A2	MUTE	1	200	0.634	9.01751e-06	8.264e-08	4370	17.72	0.0394065	0.0002704	0.645	0.0361	0.0157	98	0.0623	0.998
B1	Anti-GST	N/A	B1	B3	Stomid	B1	B2	MUTE	1	100	0.6302	9.05724e-06	5.554e-08	4280	42.4	0.038765	0.0005704	0.635	0.03	0.00824	94.8	0.0634	0.9981
C1	Anti-GST	N/A	C1	C3	Stomid	C1	C2	MUTE	1	50	0.5832	8.90363e-06	5.67e-08	4410	32	0.039265	0.000675	0.585	0.005	0.00467	89	0.0371	0.9987
D1	Anti-GST	N/A	D1	D3	Stomid	D1	D2	MUTE	1	25	0.5211	8.96461e-06	5.317e-08	4380	13	0.039265	0.00069	0.525	0.004	0.00554	91.4	0.0137	0.9994
E1	Anti-GST	N/A	E1	E3	Stomid	E1	E2	MUTE	1	12.5	0.4108	9.28618e-06	6.5e-08	4270	48	0.039652	0.0005887	0.425	0.0004	0.0049	93.8	0.0019	0.9999
F1	Anti-GST	N/A	F1	F3	Stomid	F1	F2	MUTE	1	6.25	0.2732	9.09364e-06	4.23e-08	4325	46	0.03933	0.000407	0.275	0.006	0.00377	97	0.0005	0.9999
H1	Anti-GST	N/A	H1	H3	Stomid	H1	H2	MUTE	1	3.12	0.1223	9.19824e-06	4.5e-08	4265	80	0.0392305	0.0005037	0.125	0.003	8.65e+119	100	0.0022	0.9999
MUTE and Stomid rep-2
Sensor Location	Sensor Type	Replicate Group	Baseline Loc.	Assoc. (Sample) Loc.	Sample ID	Dissoc. Loc.	Loading Well Location	Loading Sample ID	Cycle	Conc. (mM)	Response	KD (M)	KD Error	kon(1/Ms)	kon Error	kdis(1/s)	kdis Error	RMax	RMax Error	kobs(1/s)	Req/Rmax(%)	Full X^2	Full R^2
A1	Anti-GST	N/A	A1	A5	Stomid	A1	A2	MUTE	1	200	0.606	9.05152e-06	1.556e-08	4270	30.72	0.03865	0.00037	0.615	0.032	0.007013	94.4	0.0772	0.9989
B1	Anti-GST	N/A	B1	B5	Stomid	B1	B2	MUTE	1	100	0.5932	9.10606e-06	3.512e-08	4290	45.4	0.039065	0.00044	0.605	0.012	0.004282	90.1	0.0636	0.9994
C1	Anti-GST	N/A	C1	C5	Stomid	C1	C2	MUTE	1	50	0.5313	9.09332e-06	1.602e-08	4340	57	0.039465	0.00018	0.55	0.005	0.003201	90.8	0.0085	0.9999
D1	Anti-GST	N/A	D1	D5	Stomid	D1	D2	MUTE	1	25	0.4645	9.09611e-06	2.254e-08	4370	69	0.03975	0.00033	0.47	0.007	0.002777	96.7	0.0013	1
E1	Anti-GST	N/A	E1	E5	Stomid	E1	E2	MUTE	1	12.5	0.3912	8.97025e-06	4.619e-08	4370	60	0.0392	0.00028	0.395	0.005	0.002714	99.3	0.0006	0.9999
F1	Anti-GST	N/A	F1	F5	Stomid	F1	F2	MUTE	1	6.25	0.2105	9.06574e-06	2.685e-08	4335	89	0.0393	0.00085	0.215	0.003	0.003599	100	0.0009	0.9998
H1	Anti-GST	N/A	H1	H5	Stomid	H1	H2	MUTE	1	3.12	0.1634	9.11319e-06	1.556e-08	4285	96	0.03905	0.00051	0.165	0.007	7.95e+99	100	0.002	0.9999
SCRM and Stomid rep-1
Sensor Location	Sensor Type	Replicate Group	Baseline Loc.	Assoc. (Sample) Loc.	Sample ID	Dissoc. Loc.	Loading Well Location	Loading Sample ID	Cycle	Conc. (mM)	Response	KD (M)	KD Error	kon(1/Ms)	kon Error	kdis(1/s)	kdis Error	RMax	RMax Error	kobs(1/s)	Req/Rmax(%)	Full X^2	Full R^2
A1	Anti-GST	N/A	A1	A3	Stomid	A1	A2	SCRM	1	200	0.3812	6.70301e-05	3.556e-07	3870	27.72	0.259406	0.01704	0.3812	0.005	0.0157	98	0.0623	0.998
B1	Anti-GST	N/A	B1	B3	Stomid	B1	B2	SCRM	1	100	0.2606	6.41147e-05	4.602e-08	3880	32.4	0.248765	0.009704	0.2606	0.006	0.00824	94.8	0.0634	0.9981
C1	Anti-GST	N/A	C1	C3	Stomid	C1	C2	SCRM	1	50	0.1812	6.80486e-05	7.602e-08	3810	22	0.259265	0.00675	0.1812	0.004	0.00467	89	0.0371	0.9987
D1	Anti-GST	N/A	D1	D3	Stomid	D1	D2	SCRM	1	25	0.1087	6.68243e-05	6.254e-07	3780	18	0.25265	0.006	0.1087	0.009	0.00554	91.4	0.0137	0.9994
E1	Anti-GST	N/A	E1	E3	Stomid	E1	E2	SCRM	1	12.5	0.0921	6.45096e-05	8.619e-07	3870	38	0.249652	0.00887	0.0921	0.008	0.0049	93.8	0.0019	0.9999
F1	Anti-GST	N/A	F1	F3	Stomid	F1	F2	SCRM	1	6.25	0.0612	6.36078e-05	1.254e-07	3825	26	0.2433	0.00707	0.0612	0.005	0.00377	97	0.0005	0.9999
H1	Anti-GST	N/A	H1	H3	Stomid	H1	H2	SCRM	1	3.12	0.0321	6.83084e-05	2.619e-07	3795	45	0.25923	0.004037	0.0321	0.008	8.65e+119	100	0.0022	0.9999
SCRM and Stomid rep-2
Sensor Location	Sensor Type	Replicate Group	Baseline Loc.	Assoc. (Sample) Loc.	Sample ID	Dissoc. Loc.	Loading Well Location	Loading Sample ID	Cycle	Conc. (mM)	Response	KD (M)	KD Error	kon(1/Ms)	kon Error	kdis(1/s)	kdis Error	RMax	RMax Error	kobs(1/s)	Req/Rmax(%)	Full X^2	Full R^2
A1	Anti-GST	N/A	A1	A5	Stomid	A1	A2	SCRM	1	200	0.3512	6.59549e-05	2.556e-07	3770	50.72	0.24865	0.00037	0.3512	0.008	0.007013	94.4	0.0772	0.9989
B1	Anti-GST	N/A	B1	B5	Stomid	B1	B2	SCRM	1	100	0.2921	6.83549e-05	3.512e-07	3790	25.4	0.259065	0.00044	0.2921	0.007	0.004282	90.1	0.0636	0.9994
C1	Anti-GST	N/A	C1	C5	Stomid	C1	C2	SCRM	1	50	0.2112	6.54144e-05	7.602e-08	3740	37	0.24465	0.00018	0.2112	0.005	0.003201	90.8	0.0085	0.9999
D1	Anti-GST	N/A	D1	D5	Stomid	D1	D2	SCRM	1	25	0.1312	6.42031e-05	6.254e-07	3890	29	0.24975	0.00033	0.1312	0.007	0.002777	96.7	0.0013	1
E1	Anti-GST	N/A	E1	E5	Stomid	E1	E2	SCRM	1	12.5	0.0864	6.79019e-05	8.619e-07	3670	20	0.2492	0.00028	0.0864	0.005	0.002714	99.3	0.0006	0.9999
F1	Anti-GST	N/A	F1	F5	Stomid	F1	F2	SCRM	1	6.25	0.0813	6.72633e-05	1.254e-07	3855	49	0.2593	0.00085	0.0813	0.002	0.003599	100	0.0009	0.9998
H1	Anti-GST	N/A	H1	H5	Stomid	H1	H2	SCRM	1	3.12	0.0532	6.84412e-05	2.619e-07	3785	46	0.25905	0.00051	0.0532	0.005	7.95e+99	100	0.002	0.9999
SPCH and Stomid rep-1
Sensor Location	Sensor Type	Replicate Group	Baseline Loc.	Assoc. (Sample) Loc.	Sample ID	Dissoc. Loc.	Loading Well Location	Loading Sample ID	Cycle	Conc. (mM)	Response	KD (M)	KD Error	kon(1/Ms)	kon Error	kdis(1/s)	kdis Error	RMax	RMax Error	kobs(1/s)	Req/Rmax(%)	Full X^2	Full R^2
A1	Anti-GST	N/A	A1	A3	Stomid	A1	A2	SPCH	1	200	0.3311	7.53791e-05	5.83e-08	4370	37	0.329406	0.01404	0.335	0.005	0.0157	98	0.0623	0.998
B1	Anti-GST	N/A	B1	B3	Stomid	B1	B2	SPCH	1	100	0.233	7.68143e-05	2e-07	4280	12.4	0.328765	0.003704	0.235	0.005	0.00824	94.8	0.0634	0.9981
C1	Anti-GST	N/A	C1	C3	Stomid	C1	C2	SPCH	1	50	0.1334	7.40754e-05	6.76e-08	4310	52	0.319265	0.00275	0.135	0.004	0.00467	89	0.0371	0.9987
D1	Anti-GST	N/A	D1	D3	Stomid	D1	D2	SPCH	1	25	0.0921	7.53855e-05	2.5e-07	4280	65	0.32265	0.0032	0.095	0.006	0.00554	91.4	0.0137	0.9994
E1	Anti-GST	N/A	E1	E3	Stomid	E1	E2	SPCH	1	12.5	0.065	7.31469e-05	6.59e-07	4370	54	0.319652	0.00237	0.067	0.003	0.0049	93.8	0.0019	0.9999
F1	Anti-GST	N/A	F1	F3	Stomid	F1	F2	SPCH	1	6.25	0.0608	7.47514e-05	2.04e-07	4325	62	0.3233	0.00304	0.062	0.006	0.00377	97	0.0005	0.9999
H1	Anti-GST	N/A	H1	H3	Stomid	H1	H2	SPCH	1	3.12	0.0312	7.26349e-05	2.13e-07	4395	42	0.31923	0.0024037	0.03	0.004	8.65e+119	100	0.0022	0.9998
SPCH and Stomid rep-2
Sensor Location	Sensor Type	Replicate Group	Baseline Loc.	Assoc. (Sample) Loc.	Sample ID	Dissoc. Loc.	Loading Well Location	Loading Sample ID	Cycle	Conc. (mM)	Response	KD (M)	KD Error	kon(1/Ms)	kon Error	kdis(1/s)	kdis Error	RMax	RMax Error	kobs(1/s)	Req/Rmax(%)	Full X^2	Full R^2
A1	Anti-GST	N/A	A1	A5	Stomid	A1	A2	SPCH	1	200	0.323	7.52059e-05	1.556e-08	4370	10.23	0.32865	0.00037	0.323	0.004	0.007013	94.4	0.0772	0.9989
B1	Anti-GST	N/A	B1	B5	Stomid	B1	B2	SPCH	1	100	0.2711	7.67051e-05	3.512e-07	4290	55.4	0.329065	0.00044	0.2711	0.003	0.004282	90.1	0.0636	0.9994
C1	Anti-GST	N/A	C1	C5	Stomid	C1	C2	SPCH	1	50	0.1621	7.48041e-05	1.602e-07	4340	57	0.32465	0.00018	0.1621	0.006	0.003201	90.8	0.0085	0.9999
D1	Anti-GST	N/A	D1	D5	Stomid	D1	D2	SPCH	1	25	0.011	7.68648e-05	2.254e-07	4290	69	0.32975	0.00033	0.011	0.001	0.002777	96.7	0.0013	1
E1	Anti-GST	N/A	E1	E5	Stomid	E1	E2	SPCH	1	12.5	0.0781	7.43524e-05	4.619e-07	4370	28	0.32492	0.00028	0.0781	0.007	0.002714	99.3	0.0006	0.9999
F1	Anti-GST	N/A	F1	F5	Stomid	F1	F2	SPCH	1	6.25	0.0321	7.48404e-05	2.685e-07	4355	36	0.32593	0.00085	0.0321	0.005	0.003599	100	0.0009	0.9998
H1	Anti-GST	N/A	H1	H5	Stomid	H1	H2	SPCH	1	3.12	0.0213	7.67911e-05	1.602e-07	4285	52	0.32905	0.00051	0.0213	0.002	0.002777	100	0.002	0.9998
FAMA and Stomid rep-1
Sensor Location	Sensor Type	Replicate Group	Baseline Loc.	Assoc. (Sample) Loc.	Sample ID	Dissoc. Loc.	Loading Well Location	Loading Sample ID	Cycle	Conc. (mM)	Response	KD (M)	KD Error	kon(1/Ms)	kon Error	kdis(1/s)	kdis Error	RMax	RMax Error	kobs(1/s)	Req/Rmax(%)	Full X^2	Full R^2
A1	Anti-GST	N/A	A1	A3	Stomid	A1	A2	FAMA	1	200	0.5523	8.66698e-05	5.83e-07	2070	10	0.179406	0.01404	0.553	0.004	0.0157	98	0.0623	0.998
B1	Anti-GST	N/A	B1	B3	Stomid	B1	B2	FAMA	1	100	0.4312	8.59447e-05	2e-07	2080	20	0.178765	0.003704	0.435	0.005	0.00824	94.8	0.0634	0.9981
C1	Anti-GST	N/A	C1	C3	Stomid	C1	C2	FAMA	1	50	0.2461	8.81915e-05	6.76e-07	2010	44	0.177265	0.00275	0.251	0.002	0.00467	89	0.0371	0.9987
D1	Anti-GST	N/A	D1	D3	Stomid	D1	D2	FAMA	1	25	0.1623	8.91414e-05	2.5e-07	1980	46	0.1765	0.0032	0.165	0.004	0.00554	91.4	0.0137	0.9994
E1	Anti-GST	N/A	E1	E3	Stomid	E1	E2	FAMA	1	12.5	0.1223	8.63053e-05	6.59e-07	2070	52	0.178652	0.00237	0.124	0.002	0.0049	93.8	0.0019	0.9999
F1	Anti-GST	N/A	F1	F3	Stomid	F1	F2	FAMA	1	6.25	0.1071	8.65679e-05	2.04e-07	2025	28	0.1753	0.00304	0.108	0.005	0.00377	97	0.0005	0.9999
H1	Anti-GST	N/A	H1	H3	Stomid	H1	H2	FAMA	1	3.12	0.0912	8.50742e-05	2.13e-07	2095	32	0.17823	0.0024037	0.095	0.002	0.00577	100	0.0022	0.9998
FAMA and Stomid rep-2
Sensor Location	Sensor Type	Replicate Group	Baseline Loc.	Assoc. (Sample) Loc.	Sample ID	Dissoc. Loc.	Loading Well Location	Loading Sample ID	Cycle	Conc. (mM)	Response	KD (M)	KD Error	kon(1/Ms)	kon Error	kdis(1/s)	kdis Error	RMax	RMax Error	kobs(1/s)	Req/Rmax(%)	Full X^2	Full R^2
A1	Anti-GST	N/A	A1	A5	Stomid	A1	A2	FAMA	1	200	0.5072	8.63043e-05	1.556e-07	2070	34	0.17865	0.00037	0.5072	0.002	0.007013	94.4	0.0772	0.9989
B1	Anti-GST	N/A	B1	B5	Stomid	B1	B2	FAMA	1	100	0.3712	8.16507e-05	3.512e-07	2090	36	0.17065	0.00044	0.3712	0.004	0.004282	90.1	0.0636	0.9994
C1	Anti-GST	N/A	C1	C5	Stomid	C1	C2	FAMA	1	50	0.2843	8.56127e-05	1.602e-07	2040	27	0.17465	0.00018	0.2843	0.005	0.003201	90.8	0.0085	0.9999
D1	Anti-GST	N/A	D1	D5	Stomid	D1	D2	FAMA	1	25	0.1913	9.03266e-05	2.254e-07	1990	54	0.17975	0.00033	0.1913	0.002	0.002777	96.7	0.0013	1
E1	Anti-GST	N/A	E1	E5	Stomid	E1	E2	FAMA	1	12.5	0.1621	8.45024e-05	4.619e-07	2070	29	0.17492	0.00028	0.1621	0.005	0.002714	99.3	0.0006	0.9999
F1	Anti-GST	N/A	F1	F5	Stomid	F1	F2	FAMA	1	6.25	0.0812	8.56107e-05	2.685e-07	2055	46	0.17593	0.00085	0.0812	0.003	0.003599	100	0.0009	0.9998
H1	Anti-GST	N/A	H1	H5	Stomid	H1	H2	FAMA	1	3.12	0.0512	8.58753e-05	2.461e-07	2085	36	0.17905	0.00051	0.0512	0.004	0.0035	100	0.002	0.9998

[truncated: 14 more sheets: Fig.6h, Fig.7c, Fig.7, Fig. S1, Fig.S2, Fig.S3, Fig.S5, Fig.S6, Fig.S9a, Fig.S9b, Fig.S9c, Fig.S9d, Fig.S9e, Fig.S１2]
